# Supplementary material for: BEAR reveals that increased fidelity variants can successfully reduce the mismatch tolerance of adenine but not cytosine base editors
Source: Nat Commun. 2021 Nov 3;12:6353. doi: 10.1038/s41467-021-26461-y (PMC8566456; doi:10.1038/s41467-021-26461-y)
Supplement: Supplementary file 4 — Source Data [file 41467_2021_26461_MOESM4_ESM.xlsx]

## Sheet: Fig4
Fig.4 c,d; Base editing and indel values
Target site	Base edited		nCBE, no enrichment	dCBE, no enrichment	dCBE, transfection enrichment	dCBE, BEAR enrichment
HEK site 3	C4	C to T editing	0.3631	0.085	0.0996	0.239533
		InDel	0.0643667	0.0019	0.00383333	0.0037
HEK site 4	C5	C to T editing	0.179333	0.0481333	0.0621667	0.1794
		InDel	0.0401	0.00183333	0.0006	0.00196667
CCR5	C5	C to T editing	0.233867	0.0733333	0.0835333	0.2403
		InDel	0.0259333	0.0032	0.00283333	0.0084
FANCF site 2	C5	C to T editing	0.1309	0.0695	0.0897	0.194733
		InDel	0.1465	0.0478667	0.0482667	0.0398667
SCN5a	C7	C to T editing	0.160767	0.0319667	0.0413667	0.1521
		InDel	0.0222667	0.0005	0.000566667	0.0007
Fig.4 e; Specificity values
	nCBE, no enrichment	dCBE, BEAR enrichment
HEK site 3	5.64112	64.7387
HEK site 4	4.47215	91.2203
CCR5	9.01799	28.6071
FANCF site 2	0.893515	4.88462
SCN5a	7.22006	217.286
Fig.4 f,g; Base editing and indel values
Target site	Base edited		nABE, no enrichment	dABE, no enrichment	dABE, transfection enrichment	dABE, BEAR enrichment
HEK site 1	A6	A to G editing	0.0655333	0.0568667	0.0684333	0.121767
		InDel	0.0059	6.66667e-05	0.0001	6.66667e-05
HEK site 2	A5	A to G editing	0.685133	0.427333	0.504667	0.559767
		InDel	0.00296667	0.000333333	0.000433333	0.000766667
HEK site 3	A6	A to G editing	0.348533	0.314533	0.362267	0.423967
		InDel	0.00203333	0.000133333	3.33333e-05	0.0002
CCR5	A8	A to G editing	0.208567	0.1684	0.195267	0.357233
		InDel	0.000466667	0.000166667	0.000433333	0.0007
SCN5a	A6	A to G editing	0.203133	0.0538667	0.0648	0.154067
		InDel	0.00116667	0.0002	0.000133333	0.0001
Fig.4 h; Specificity values
	nABE, no enrichment	dABE, BEAR enrichment
HEK site 1	11.1073	243.533
HEK site 2	230.944	730.13
HEK site 3	171.41	847.933
CCR5	446.929	510.333
SCN5a	174.114	308.133
All CBE edited bases and indel values from Fig 4 c-e
Target site	Base edited	Base editing / indel	nCBE, no enrichment	dCBE, no enrichment	dCBE, transfection enrichment	dCBE, BEAR enrichment
HEK site 3	C4	C to T editing	0.3631	0.085	0.0996	0.239533
	C5	C to T editing	0.345767	0.0828	0.0974	0.2416
	C7	C to T editing	0.0164	0.00833333	0.00886667	0.0271333
		InDel	0.0643667	0.0019	0.00383333	0.0037
HEK site 4	C5	C to T editing	0.179333	0.0481333	0.0621667	0.1794
	C3	C to T editing	0.0141667	0.00216667	0.00283333	0.0101
		InDel	0.0401	0.00183333	0.0006	0.00196667
CCR5	C5	C to T editing	0.233867	0.0733333	0.0835333	0.2403
	C6	C to T editing	0.196233	0.0658333	0.0759333	0.226933
		InDel	0.0259333	0.0032	0.00283333	0.0084
FANCF site 2	C5	C to T editing	0.1309	0.0695	0.0897	0.194733
		InDel	0.1465	0.0478667	0.0482667	0.0398667
SCN5a	C7	C to T editing	0.160767	0.0319667	0.0413667	0.1521
	C5	C to T editing	0.1356	0.0246667	0.0308	0.126733
		InDel	0.0222667	0.000133333	0.000566667	0.0007
All CBE edited bases and indel values from Fig 4 f-h
Target site	Base edited	Base editing / indel	nABE, no enrichment	dABE, no enrichment	dABE, transfection enrichment	dABE, BEAR enrichment
HEK site 1	A6	A to G editing	0.0655333	0.0568667	0.0684333	0.121767
	A8	A to G editing	0.0284	0.0267333	0.0322667	0.0616333
	A5	A to G editing	0.0327	0.0156667	0.0194	0.0341
		InDel	0.0059	6.66667e-05	0.0001	6.66667e-05
HEK site 2	A5	A to G editing	0.685133	0.427333	0.504667	0.559767
	A7	A to G editing	0.162867	0.1151	0.137533	0.183333
		InDel	0.00296667	0.000333333	0.000433333	0.000766667
HEK site 3	A6	A to G editing	0.348533	0.314533	0.362267	0.423967
	A8	A to G editing	0.0971333	0.183133	0.206767	0.271267
		InDel	0.00203333	0.000133333	3.33333e-05	0.0002
CCR5	A8	A to G editing	0.208567	0.1684	0.195267	0.357233
	A4	A to G editing	0.176733	0.145467	0.1694	0.3146
		InDel	0.000466667	0.000166667	0.000433333	0.0007
SCN5a	A6	A to G editing	0.203133	0.0538667	0.0648	0.154067
	A8	A to G editing	0.0259667	0.0114	0.0133	0.0377
		InDel	0.00116667	0.0002	0.000133333	0.0001
p values from Fig 4
Fig 4a
0.059				0.002
	0.008				0.007
0.001				0.002
No enrichment	Transfection enrichment	BEAR enrichment		No enrichment	Transfection enrichment	BEAR enrichment
mScarlet cell line				GFP cell line
Fig 4c
	0.007					0.369					0.482					0.005					0.777
		0.005					0.006					0					0.004					0
	0.004					0.014					0					0.004					0
0.001					1					0.783					0.008					0.815
nCBE, no enrichment	dCBE, no enrichment	dCBE, transfection enrichment	dCBE, BEAR enrichment		nCBE, no enrichment	dCBE, no enrichment	dCBE, transfection enrichment	dCBE, BEAR enrichment		nCBE, no enrichment	dCBE, no enrichment	dCBE, transfection enrichment	dCBE, BEAR enrichment		nCBE, no enrichment	dCBE, no enrichment	dCBE, transfection enrichment	dCBE, BEAR enrichment		nCBE, no enrichment	dCBE, no enrichment	dCBE, transfection enrichment	dCBE, BEAR enrichment
HEK site 3					HEK site 4					CCR5					FANCF site 2					SCN5a
Fig 4d
0					0					0					0.009					0
0					0.002					0					0.004					0
0					0.001					0					0.013					0
nCBE, no enrichment	dCBE, no enrichment	dCBE, transfection enrichment	dCBE, BEAR enrichment		nCBE, no enrichment	dCBE, no enrichment	dCBE, transfection enrichment	dCBE, BEAR enrichment		nCBE, no enrichment	dCBE, no enrichment	dCBE, transfection enrichment	dCBE, BEAR enrichment		nCBE, no enrichment	dCBE, no enrichment	dCBE, transfection enrichment	dCBE, BEAR enrichment		nCBE, no enrichment	dCBE, no enrichment	dCBE, transfection enrichment	dCBE, BEAR enrichment
HEK site 3					HEK site 4					CCR5					FANCF site 2					SCN5a
Fig 4g
	0.263					0.015					0.006					0.628					0.062
		0					0.046					0.006					0.005					0
	0					0.003					0.001					0.003					0
0					0.117					0.055					0.004					0.113
nABE, no enrichment	dABE, no enrichment	dABE, transfection enrichment	dABE, BEAR enrichment		nABE, no enrichment	dABE, no enrichment	dABE, transfection enrichment	dABE, BEAR enrichment		nABE, no enrichment	dABE, no enrichment	dABE, transfection enrichment	dABE, BEAR enrichment		nABE, no enrichment	dABE, no enrichment	dABE, transfection enrichment	dABE, BEAR enrichment		nABE, no enrichment	dABE, no enrichment	dABE, transfection enrichment	dABE, BEAR enrichment
HEK site 1					HEK site 2					HEK site 3					CCR5					SCN5a
Fig 4h
0.003					0.002					0.008					0.539					0.011
0.003					0.002					0.007					0.999					0.004
0.003					0.006					0.003					0.71					0.008
nABE, no enrichment	dABE, no enrichment	dABE, transfection enrichment	dABE, BEAR enrichment		nABE, no enrichment	dABE, no enrichment	dABE, transfection enrichment	dABE, BEAR enrichment		nABE, no enrichment	dABE, no enrichment	dABE, transfection enrichment	dABE, BEAR enrichment		nABE, no enrichment	dABE, no enrichment	dABE, transfection enrichment	dABE, BEAR enrichment		nABE, no enrichment	dABE, no enrichment	dABE, transfection enrichment	dABE, BEAR enrichment
HEK site 1					HEK site 2					HEK site 3					CCR5					SCN5a

## Sheet: Fig5
Fig. 5a	Target #	Spacer	nCas9	dABE	nABE	e-ABE	HF-ABE	Hypa-ABE	Hypa(R661A)-ABE	evo-ABE	HEF-ABE		Fig 5b	Target #	Spacer	nCas9	dCBE	nCBE	e-CBE	HF-CBE	Hypa-CBE	Hypa(R661A)-CBE	evo-CBE	HEF-CBE
	Target 1	GCAGACAAGTGCATAGACTG	1.03843	36.3838	84.4853	67.1968	65.5348	69.7195	53.7825	31.838	3.86313			Target 1	GCAGACAAGTGCATAGACTG	1.03843	20.7865	67.4157	65.9551	57.8652	58.3146	51.4607	53.9326	51.573
	Target 2	GCAGACAAGTAGCTTGCCGG	1.03407	22.1729	68.7875	51.5944	58.1375	60.1038	48.8151	10.5694	2.81227			Target 2	GCAGACAAGTAGCTTGCCGG	1.03407	11.3459	59.4137	70.6376	66.2456	67.5876	57.2177	42.9438	45.9937
	Target 3	GCAGACAAGTGCGACGTAAA	1.29846	18.1415	70.5453	36.8252	37.8842	47.7001	25.5338	2.75919	1.92401			Target 3	GCAGACAAGTGCGACGTAAA	1.29846	6.02223	42.7031	51.1889	33.6697	32.0273	21.3515	9.03334	20.2566
	Target 4	GCAGACAAGTATGAACTTCA	1.30115	25.5997	75.3783	53.4455	59.7309	67.4074	49.6768	4.70974	2.31472			Target 4	GCAGACAAGTATGAACTTCA	1.30115	6.71191	47.8783	63.7631	66.2242	62.4208	45.1935	10.0679	21.9256
	Target 5	GCAGACAAGTATCTTCTTCA	1.14627	22.5761	66.9811	33.207	50.1129	54.8791	44.273	17.7642	2.09266			Target 5	GCAGACAAGTATCTTCTTCA	1.14627	11.6411	68.7584	68.1057	66.4737	62.2307	54.7239	37.7519	51.8952
	Target 6	GCAGACAAGTAACTTCACCT	1.37472	35.7791	88.6212	80.1596	70.7186	77.695	68.6723	30.9215	9.48398			Target 6	GCAGACAAGTAACTTCACCT	1.37472	15.4735	58.9853	74.226	70.2704	68.0599	57.3565	46.653	47.7001
	Target 7	GCAGACAAGTATGGTCCTGC	1.40026	24.2895	74.5562	64.4191	64.8062	61.1597	63.0558	52.4867	6.37237			Target 7	GCAGACAAGTATGGTCCTGC	1.40026	7.04158	40.7091	49.2911	37.4084	39.3888	22.0049	12.3228	20.6846
	Target 8	GCAGACAAGTAGAGTGATCC	1.55379	18.4439	69.5787	55.1707	51.0065	47.6026	34.524	5.91749	2.60028			Target 8	GCAGACAAGTAGAGTGATCC	1.55379	17.0927	50.9064	37.2819	34.8047	30.3457	29.8503	31.832	25.3913
	Target 9	GCAGACAAGTTTGAAGAAGA	1.78358	18.0407	73.413	53.5688	50.2311	59.8018	47.0527	7.29658	2.9957			Target 9	GCAGACAAGTTTGAAGAAGA	1.78358	12.0224	48.8139	35.0533	36.5018	36.6467	21.7273	4.05576	18.1061
	Target 10	GCAGACAAGTGGCGACACCC	1.68212	31.5461	71.2901	25.467	14.1937	24.0513	10.1018	5.57247	2.85527			Target 10	GCAGACAAGTGGCGACACCC	1.68212	12.852	52.7899	53.8954	49.1969	47.9531	36.2067	33.7192	26.3949
	Target 11	GCAGACAAGTAGGGCGGACT	1.89982	25.902	66.0845	24.7752	25.0514	31.363	14.0267	4.58913	2.48774			Target 11	GCAGACAAGTAGGGCGGACT	1.89982	20.419	54.3549	39.8315	35.3738	36.668	27.6088	21.4256	19.7
	Target 12	GCAGACAAGTAGTGGTTGTC	2.2482	26.6075	72.4111	64.227	54.2985	61.2437	46.9124	12.2825	4.58745			Target 12	GCAGACAAGTAGTGGTTGTC	2.2482	14.0114	50.2272	44.1714	34.316	35.2659	26.0041	18.9985	22.5607
	Target 13	GCAGACAAGTTCGCCCTCGC	1.82389	22.2737	67.8032	38.5057	35.1666	42.4058	23.1136	7.55426	3.06726			Target 13	GCAGACAAGTTCGCCCTCGC	1.82389	14.9715	52.9548	38.6764	33.1314	36.1812	24.398	14.6943	22.0414
	Target 14	GCAGACAAGTATGCCACCTA	1.89377	26.3052	73.289	54.8639	58.9669	67.2889	59.2182	26.2081	3.56178			Target 14	GCAGACAAGTATGCCACCTA	1.89377	11.1473	48.4266	48.4266	38.193	39.655	27.4113	23.391	24.8529
	Target 15	GCAGACAAGTTGCACGCCGT	1.76409	19.7541	75.1807	54.6651	49.1426	55.2473	41.114	21.288	4.84613			Target 15	GCAGACAAGTTGCACGCCGT	1.76409	6.82507	39.3632	51.7436	46.1883	46.1883	35.2364	15.7135	25.3956
	Target 16	GCAGACAAGTTCGAGCTGAA	1.91897	22.0722	67.6856	39.4645	56.6697	59.1489	38.377	5.23416	2.66311			Target 16	GCAGACAAGTTCGAGCTGAA	1.91897	8.22114	42.3186	34.6366	33.6932	33.4236	21.1593	4.31273	16.9814
	Target 17	GCAGACAAGTTCACGAGGGT	1.97742	26.5068	67.2905	60.5342	59.059	67.014	62.1236	35.7495	6.43284			Target 17	GCAGACAAGTTCACGAGGGT	1.97742	19.1717	56.1545	46.8779	34.138	36.7355	31.9116	37.3539	40.9409
	Target 18	GCAGACAAGTTCGGGCATGG	2.01908	17.5368	77.3194	64.4296	62.8608	65.6927	53.8843	17.6332	5.16865			Target 18	GCAGACAAGTTCGGGCATGG	2.01908	13.8815	45.1828	26.9464	21.7748	25.0411	14.1536	9.79867	16.8755
	Target 19	GCAGACAAGTTCAAGGAGGA	2.14943	21.7698	73.8628	62.5751	63.5336	65.7582	58.4136	18.4022	5.31076			Target 19	GCAGACAAGTTCAAGGAGGA	2.14943	18.5995	45.1702	35.6607	26.1512	28.5285	22.7949	24.3332	24.1933
	Target 20	GCAGACAAGTTGGTAGTGGT	2.07485	22.1729	67.5569	58.98	63.4751	65.4629	59.1517	20.3823	3.65786			Target 20	GCAGACAAGTTGGTAGTGGT	2.07485	9.82594	35.7945	28.425	15.4408	18.5991	13.6861	11.9315	12.9843
	Target 21	GCAGACAAGTGGGTGGGCCA	2.0258	17.0329	62.303	37.5126	44.7665	52.178	32.2079	7.37922	2.1622			Target 21	GCAGACAAGTGGGTGGGCCA	2.0258	5.26561	26.328	20.6046	20.3756	22.4361	14.8811	9.38652	7.09712
	Target 22	GCAGACAAGTCTGTTCACCG	1.97272	48.3773	73.3874	46.9013	54.2653	59.6288	44.3409	7.0977	3.15393			Target 22	GCAGACAAGTCTGTTCACCG	1.97272	10.4667	57.866	44.5583	48.5955	47.2497	37.9792	22.7277	30.0544
	Target 23	GCAGACAAGTGGCACCACCC	2.17194	30.639	69.2162	50.3239	57.5254	57.99	45.6507	21.9005	4.26258			Target 23	GCAGACAAGTGGCACCACCC	2.17194	7.81775	42.6194	54.0938	48.0414	50.9415	45.0151	40.8541	28.2448
	Target 24	GCAGACAAGTCTGGTCGAGC	1.25714	22.6769	68.7731	60.6944	64.3123	68.328	56.5057	11.1419	3.24128			Target 24	GCAGACAAGTCTGGTCGAGC	1.25714	6.53617	34.9169	30.2728	31.8208	24.9407	14.6204	7.05219	18.2325
	Target 25	GCAGACAAGTTCGACCAGGA	1.19734	26.406	81.7527	70.9917	72.3295	75.6612	66.0153	36.069	5.90237			Target 25	GCAGACAAGTTCGACCAGGA	1.19734	8.15762	47.1658	35.4485	33.817	36.1901	26.401	13.6455	21.2098
	Target 26	GCAGACAAGTTCAGCGTGTC	1.30283	14.9163	75.2526	45.8473	50.3655	55.6914	33.3343	5.769	2.40576			Target 26	GCAGACAAGTTCAGCGTGTC	1.30283	15.3875	48.07	28.8674	25.1795	20.9829	18.5667	16.7863	25.8154
	Target 27	GCAGACAAGTAGGGTGGGCC	1.33071	19.3509	67.9144	25.4189	18.9999	26.1789	13.5613	7.52839	2.30128			Target 27	GCAGACAAGTAGGGTGGGCC	1.33071	13.6426	44.2511	25.7111	19.4145	19.7643	15.0419	8.39547	12.7681
	Target 28	GCAGACAAGTGTCACGAGGG	1.44023	26.8091	68.7654	27.3809	35.9061	44.5233	26.4671	2.02379	1.54438			Target 28	GCAGACAAGTGTCACGAGGG	1.44023	14.3945	63.9891	70.0372	61.8118	62.1747	51.288	46.2076	51.8929
	Target 29	GCAGACAAGTGTGGTCACGA	1.23093	14.0093	79.0005	58.6125	64.3677	66.4436	57.3937	32.6987	3.37331			Target 29	GCAGACAAGTGTGGTCACGA	1.23093	12.1184	50.4695	41.2025	29.0841	28.0861	21.1003	23.6665	25.2348
	Target 30	GCAGACAAGTCCGTAGGTCA	1.5595	26.3052	77.0849	35.1367	38.0683	43.4714	23.5416	8.08708	2.47598			Target 30	GCAGACAAGTCCGTAGGTCA	1.5595	10.2777	43.9657	34.8299	34.8299	34.8299	21.6973	14.2746	16.5585
	Target 31	GCAGACAAGTGTCGGGGTAG	1.55211	25.2973	73.808	48.4166	49.6973	59.5041	37.4733	13.4425	2.51495			Target 31	GCAGACAAGTGTCGGGGTAG	1.55211	9.17249	50.5215	52.9966	44.1153	43.5329	31.3029	22.8584	29.5558
	Target 32	GCAGACAAGTATCGAGCTGA	1.21313	14.5132	71.5938	39.6368	39.278	49.441	35.5805	4.78096	2.15548			Target 32	GCAGACAAGTATCGAGCTGA	1.21313	8.03105	54.0375	50.022	49.9073	44.8592	32.9273	12.3908	31.0916
	Target 33	GCAGACAAGTGACTTCAAGG	1.32399	21.3667	75.9622	52.9473	57.2277	62.8727	43.6505	10.6682	2.76759			Target 33	GCAGACAAGTGACTTCAAGG	1.32399	5.43703	53.9521	46.9815	41.2657	41.2657	33.8769	27.6034	25.6516
	Target 34	GCAGACAAGTGTCGCCGATG	1.55076	26.5068	73.5477	29.788	47.7478	54.9194	41.1893	7.8677	2.45481			Target 34	GCAGACAAGTGTCGCCGATG	1.55076	9.18213	58.0204	50.0359	50.0359	46.9752	35.3978	24.7518	35.2647
	Average		1.60328	24.0612	72.6612	49.226	51.3364	56.6934	42.904	15.1651	3.52394				Average	1.60328	11.5868	49.5439	45.6017	40.4516	40.1615	30.6339	22.2019	26.9153

## Sheet: Fig6
Fig 6a										Fig 6b
	dABE	nABE	e-ABE	HF-ABE	Hypa-ABE	Hypa(R661A)-ABE	evo-ABE	HEF-ABE			dCBE	nCBE	e-CBE	HF-CBE	Hypa-CBE	Hypa(R661A)-CBE	evo-CBE	HEF-CBE
GCAGACAAGTATGGTCCTGC	27	86	64	64	71	53	31	4		GCAGACAAGTATGGTCCTGC	14	51	51	37	39	35	35	35
ACAGACAAGTATGGTCCTGC	0.34734	0.686017	0.152339	0.158678	0.1317	0.0754563	0.0944298	x		ACAGACAAGTATGGTCCTGC	1.03356	1.01918	0.331174	0.586483	0.810014	0.671949	0.361861	0.375528
GTAGACAAGTATGGTCCTGC	0.510035	0.809938	0.0917543	0.121041	0.15665	0.0972407	0.0782853	x		GTAGACAAGTATGGTCCTGC	1.37631	0.99885	0.279302	0.638364	0.741826	0.688521	0.419036	0.343684
GCGGACAAGTATGGTCCTGC	0.63126	0.832745	0.0935604	0.192864	0.120919	0.127488	0.3299	x		GCGGACAAGTATGGTCCTGC	1.42055	1.05123	0.593336	0.76345	0.705254	0.831336	0.793158	0.735914
GCAAACAAGTATGGTCCTGC	0.369998	0.318294	0.24235	0.0930422	0.0416331	0.0347172	0.057223	x		GCAAACAAGTATGGTCCTGC	0.66285	0.875813	0.125497	0.335334	0.276644	0.284632	0.114813	0.192862
GCAGGCAAGTATGGTCCTGC	0.102693	0.468175	0.0293946	0.0398566	0.0242587	0.0326139	0.0588946	x		GCAGGCAAGTATGGTCCTGC	1.23327	1.00942	0.692095	0.664008	0.641242	0.791225	0.794547	0.835107
GCAGATAAGTATGGTCCTGC	0.674073	0.843366	0.348668	0.193639	0.115527	0.134437	0.28784	x		GCAGATAAGTATGGTCCTGC	0.778483	0.950784	0.679744	0.719873	0.624795	0.703836	0.530473	0.471626
GCAGACGAGTATGGTCCTGC	0.930012	0.849573	0.72492	0.44137	0.120176	0.117228	0.147738	x		GCAGACGAGTATGGTCCTGC	0.904098	1.04062	0.813663	0.766574	0.68771	0.855938	0.747157	0.683186
GCAGACAGGTATGGTCCTGC	0.903948	0.896653	0.878434	0.433066	0.153746	0.144891	0.244648	x		GCAGACAGGTATGGTCCTGC	0.77046	1.08517	1.01509	0.913622	0.848249	0.896174	0.771755	0.849679
GCAGACAAATATGGTCCTGC	0.935029	0.853779	0.90668	0.491849	0.311963	0.179558	0.223359	x		GCAGACAAATATGGTCCTGC	0.900529	1.1162	0.663478	0.780735	0.734048	0.686277	0.29337	0.492762
GCAGACAAGCATGGTCCTGC	0.533328	0.727815	0.30283	0.196775	0.0888551	0.0424105	0.0658506	x		GCAGACAAGCATGGTCCTGC	0.891947	1.10754	0.887465	0.959684	0.889495	0.949296	0.739622	0.840514
GCAGACAAGTGTGGTCCTGC	0.780807	0.806262	0.670234	0.427601	0.133046	0.105328	0.158447	x		GCAGACAAGTGTGGTCCTGC	0.730555	1.06975	0.64986	0.755612	0.78079	0.67787	0.249667	0.568448
GCAGACAAGTACGGTCCTGC	0.539566	0.760079	0.405208	0.160578	0.0885324	0.054899	0.0852952	x		GCAGACAAGTACGGTCCTGC	0.8137	0.994799	0.925206	1.16711	1.04314	1.07045	0.837504	0.855645
GCAGACAAGTATAGTCCTGC	1.05986	0.743162	0.675162	0.58264	0.315808	0.243252	0.359655	x		GCAGACAAGTATAGTCCTGC	1.1199	1.09843	0.945795	1.23999	1.18508	1.18298	0.481637	0.89277
GCAGACAAGTATGATCCTGC	1.04899	0.796932	0.626807	0.550573	0.371144	0.316899	0.187188	x		GCAGACAAGTATGATCCTGC	0.649089	0.946185	0.607112	0.738446	0.665278	0.628172	0.114009	0.405434
GCAGACAAGTATGGCCCTGC	0.464072	0.580101	0.277351	0.142678	0.060752	0.0529772	0.0644163	x		GCAGACAAGTATGGCCCTGC	0.922219	1.07711	0.811686	0.844182	0.752365	0.611658	0.279568	0.652162
GCAGACAAGTATGGTTCTGC	0.747003	0.735763	0.654579	0.240307	0.12388	0.0842327	0.0874629	x		GCAGACAAGTATGGTTCTGC	0.483406	0.885123	0.488861	0.557322	0.451144	0.524859	0.274085	0.454905
GCAGACAAGTATGGTCTTGC	0.329529	0.45399	0.162873	0.0541752	0.0282714	0.0329582	0.0520248	x		GCAGACAAGTATGGTCTTGC	0.988245	1.0323	0.768058	0.827025	0.758084	0.94532	0.902327	0.861996
GCAGACAAGTATGGTCCCGC	0.772054	0.754832	0.644452	0.291796	0.146202	0.0828993	0.15024	x		GCAGACAAGTATGGTCCCGC	0.71943	0.829152	0.619496	0.623364	0.567772	0.665612	0.574876	0.560554
GCAGACAAGTATGGTCCTAC	0.55131	0.629046	0.379613	0.0984399	0.0464971	0.0403824	0.0796657	x		GCAGACAAGTATGGTCCTAC	0.728969	0.939488	0.713702	0.690593	0.649268	0.843545	0.757801	0.66126
GCAGACAAGTATGGTCCTGT	0.57525	0.589945	0.400536	0.139762	0.0709148	0.0571901	0.0884012	x		GCAGACAAGTATGGTCCTGT	0.518553	0.817229	0.514049	0.564703	0.530651	0.616708	0.51911	0.508096
ATAGACAAGTATGGTCCTGC	0.0924262	0.25466	0.0203481	0.0273389	0.0341923	0.0333025	0.0459315	x		ATAGACAAGTATGGTCCTGC	0.500525	0.687796	0.110039	0.18317	0.265729	0.192947	0.145243	0.162918
GTGGACAAGTATGGTCCTGC	0.196743	0.491721	0.0199931	0.0906026	0.0904546	0.0885645	0.0995417	x		GTGGACAAGTATGGTCCTGC	1.29456	0.876134	0.259941	0.688866	0.65491	0.740802	0.606772	0.199956
GCGAACAAGTATGGTCCTGC	0.0561687	0.0681807	0.0190796	0.0345584	0.0405855	0.0509615	0.0610946	x		GCGAACAAGTATGGTCCTGC	0.337244	0.316634	0.107674	0.265318	0.216946	0.217733	0.0993089	0.15168
GCAGGTAAGTATGGTCCTGC	0.143626	0.519825	0.0243728	0.0442281	0.0483865	0.0357939	0.0467619	x		GCAGGTAAGTATGGTCCTGC	0.755533	0.82354	0.174978	0.334631	0.278548	0.221942	0.0953857	0.141676
GCAGACGGGTATGGTCCTGC	0.579205	0.868735	0.212673	0.182938	0.201394	0.118768	0.0803451	x		GCAGACGGGTATGGTCCTGC	0.890384	1.04192	0.619778	0.633321	0.511092	0.643167	0.348796	0.539438
GCAGACAAACATGGTCCTGC	0.078558	0.29695	0.0253646	0.0392283	0.0201712	0.0269049	0.0429334	x		GCAGACAAACATGGTCCTGC	0.25179	0.849399	0.0634743	0.122053	0.0683937	0.0635805	0.0575434	0.0497697
GCAGACAAGTGCGGTCCTGC	0.0644701	0.228053	0.026393	0.032836	0.0274062	0.0331397	0.0530925	x		GCAGACAAGTGCGGTCCTGC	0.103039	0.457481	0.0471229	0.0760271	0.0641748	0.0528806	0.0586967	0.0398427
GCAGACAAGTATAATCCTGC	0.0856142	0.312625	0.0295668	0.0480655	0.0416238	0.0350427	0.0437638	x		GCAGACAAGTATAATCCTGC	0.191571	0.507736	0.112069	0.199322	0.113764	0.110811	0.0505478	0.130563
GCAGACAAGTATGGCTCTGC	0.0595258	0.135688	0.0196903	0.0247265	0.0188523	0.0242695	0.048509	x		GCAGACAAGTATGGCTCTGC	0.0981878	0.244074	0.0531668	0.0680516	0.0548967	0.0607556	0.0451972	0.0512442
GCAGACAAGTATGGTCTCGC	0.212064	0.562227	0.0460729	0.0444113	0.0442756	0.0440444	0.0609005	x		GCAGACAAGTATGGTCTCGC	0.300231	0.580086	0.214684	0.267228	0.151682	0.262545	0.132982	0.196496
GCAGACAAGTATGGTCCTAT	0.100618	0.33816	0.0267271	0.0345322	0.0301609	0.0386985	0.0565328	x		GCAGACAAGTATGGTCCTAT	0.148774	0.470267	0.0894107	0.109482	0.0825766	0.1165	0.0799671	0.0921857
ATGGACAAGTATGGTCCTGC	0.0677784	0.0629452	0.0249679	0.0338045	0.0298756	0.0404262	0.0700135	x		ATGGACAAGTATGGTCCTGC	0.259696	0.196759	0.131514	0.285426	0.196872	0.204363	0.155151	0.175379
GTGAACAAGTATGGTCCTGC	0.0583173	0.0201059	0.0248844	0.0243129	0.0246983	0.0336968	0.0587328	x		GTGAACAAGTATGGTCCTGC	0.191011	0.0712204	0.0729869	0.0796722	0.0558057	0.0600106	0.0624498	0.075387
GCGAGCAAGTATGGTCCTGC	0.0590986	0.0227914	0.0243415	0.032548	0.0262791	0.0316373	0.0553141	x		GCGAGCAAGTATGGTCCTGC	0.41675	0.118241	0.0700964	0.243785	0.160257	0.119189	0.0485342	0.100397
GCAGATGGGTATGGTCCTGC	0.145055	0.663887	0.0292171	0.0295011	0.0276494	0.0298282	0.0495659	x		GCAGATGGGTATGGTCCTGC	0.58255	0.924958	0.12507	0.174318	0.111937	0.0689111	0.0424651	0.0539236
GCAGACAAACGTGGTCCTGC	0.0595625	0.0320356	0.0223108	0.0233024	0.019769	0.0282445	0.0515287	x		GCAGACAAACGTGGTCCTGC	0.0868997	0.0921142	0.0209107	0.0288961	0.0256733	0.0303488	0.0337017	0.0429846
GCAGACAAGTACAATCCTGC	0.0528481	0.118372	0.0189439	0.022936	0.0215321	0.0271615	0.0473335	x		GCAGACAAGTACAATCCTGC	0.0904681	0.117503	0.0313167	0.057235	0.0376268	0.0366952	0.0394022	0.0474469
GCAGACAAGTATGGCTTTGC	0.0597334	0.0253414	0.0241379	0.0242657	0.021766	0.0255653	0.0513238	x		GCAGACAAGTATGGCTTTGC	0.0894652	0.0275578	0.0266984	0.0337472	0.0325076	0.0358245	0.0478725	0.0479577
GCAGACAAGTATGGTCCCAT	0.047147	0.0180977	0.0221908	0.0211141	0.0206622	0.0269863	0.0502561	x		GCAGACAAGTATGGTCCCAT	0.0824451	0.031308	0.0271385	0.0365062	0.0401736	0.039704	0.0368308	0.049201
ATGAACAAGTATGGTCCTGC	0.0433381	0.0347791	0.0163077	0.0188262	0.0175942	0.0229361	0.0383176	x		ATGAACAAGTATGGTCCTGC	0.150594	0.0406769	0.0514785	0.0645984	0.0476509	0.0596333	0.0560498	0.0714065
GTGAGCAAGTATGGTCCTGC	0.0447543	0.0162635	0.0205308	0.0219936	0.0190674	0.0272992	0.0412402	x		GTGAGCAAGTATGGTCCTGC	0.146559	0.0439436	0.047747	0.0606335	0.0462446	0.0479369	0.0527789	0.0553789
GCAGGTGGGTATGGTCCTGC	0.0494299	0.160561	0.0176963	0.0186168	0.0151342	0.0244886	0.0381666	x		GCAGGTGGGTATGGTCCTGC	0.132962	0.258239	0.0307058	0.0417409	0.042626	0.0399845	0.0501224	0.0438328
GCAGACAAACGCGGTCCTGC	0.0446688	0.0145455	0.0180878	0.0167635	0.0151389	0.0195245	0.0410353	x		GCAGACAAACGCGGTCCTGC	0.0910745	0.0329544	0.0279991	0.036022	0.0409625	0.0426934	0.0479859	0.0502515
GCAGACAAGTATAACTCTGC	0.0453402	0.0128545	0.0182861	0.0173028	0.0154242	0.0193367	0.0432246	x		GCAGACAAGTATAACTCTGC	0.103435	0.0304717	0.0335175	0.0425631	0.0340939	0.0387946	0.0351764	0.0567089
GCAGACAAGTATGGTCTCAT	0.0451815	0.0143559	0.0205725	0.0219988	0.0176878	0.0224479	0.0413157	x		GCAGACAAGTATGGTCTCAT	0.0870163	0.0214818	0.0218698	0.0320845	0.0250131	0.0336478	0.032312	0.0470711
ATGAGCAAGTATGGTCCTGC	0.0436922	0.0150059	0.0158118	0.0235119	0.0199186	0.0310614	0.0436236	x		ATGAGCAAGTATGGTCCTGC	0.137253	0.0445316	0.0492514	0.0604964	0.0499833	0.058753	0.0621378	0.07291
GTGAGTAAGTATGGTCCTGC	0.0423859	0.0124792	0.019398	0.0178263	0.0154616	0.0217029	0.0384794	x		GTGAGTAAGTATGGTCCTGC	0.105791	0.0326996	0.0304758	0.0378491	0.0418114	0.0483239	0.0482506	0.0474759
GCAGATGGACATGGTCCTGC	0.0496863	0.0510891	0.0174091	0.020355	0.0143438	0.0199627	0.0385225	x		GCAGATGGACATGGTCCTGC	0.111668	0.0802234	0.0315926	0.0376755	0.0378412	0.0467179	0.0475038	0.0526128
GCAGACAAGTGCAACCCTGC	0.0404937	0.0126185	0.0174405	0.017486	0.0144374	0.0196497	0.0378323	x		GCAGACAAGTGCAACCCTGC	0.106444	0.02827	0.0277035	0.0326326	0.0373267	0.0400232	0.0503588	0.0412402
GCAGACAAGTATGGTTTCAT	0.0405425	0.0140347	0.018401	0.0155437	0.0155505	0.0219658	0.0388245	x		GCAGACAAGTATGGTTTCAT	0.091471	0.0255651	0.0295233	0.0383242	0.0332279	0.0414937	0.0451688	0.0447965

## Sheet: Fig 7
Fig. 7a		dABE8e	ABE8e	eABE8e	HF-ABE8e	Hypa-ABE8e	Hypa(R661A)-ABE8e	evoABE8e	HeFABE8e		Fig 7b		dABE8e	ABE8e	e-ABE8e	HF-ABE8e	Hypa-ABE8e	Hypa(R661A)-ABE8e	evoABE8e	HeFABE8e
	Target 1	27.5643	81.1867	83.3563	56.1227	63.6613	52.229	56.1017	70.742			GCAGACAAGTATGGTCCTGC	20	67	79	50	56	46	47	59
	Target 2	21.5353	70.133	62.797	47.852	56.5883	39.676	43.522	60.013			ACAGACAAGTATGGTCCTGC	2.11417	1.18941	1.00989	1.05675	1.18383	1.14469	1.07683	1.13766
	Target 3	35.6637	78.9097	77.11	53.9207	58.485	44.034	39.073	62.8027			GTAGACAAGTATGGTCCTGC	1.88325	1.17296	0.904653	1.07823	1.16347	1.22788	1.12767	1.02272
	Target 4	42.1973	84.0343	86.9137	84.6447	85.2803	72.9783	58.8623	71.7237			GCGGACAAGTATGGTCCTGC	1.38858	1.03837	0.786045	0.628597	0.575787	0.742176	0.889083	1.05655
	Target 5	41.649	83.2723	84.74	78.2923	82.6473	68.2037	62.401	76.9123			GCAAACAAGTATGGTCCTGC	2.75123	1.3253	0.838188	1.25214	1.01404	1.14163	1.0049	0.891064
	Target 6	37.615	80.146	83.825	79.9073	83.2073	68.78	69.2333	72.6177			GCAGGCAAGTATGGTCCTGC	1.45238	0.863496	0.771824	0.740895	0.642511	0.889103	1.04098	1.13318
	Target 7	36.757	80.62	82.521	67.0137	72.897	57.337	62.2113	75.0083			GCAGATAAGTATGGTCCTGC	1.29565	1.24103	1.04619	0.949759	0.908649	0.970239	0.996542	1.05896
	Target 8	39.0823	78.806	67.5207	47.6923	42.8763	45.7147	56.8433	62.489			GCAGACGAGTATGGTCCTGC	0.963851	0.860994	0.71712	0.746683	0.694422	0.902766	0.994426	1.08816
	Target 9	20.67	75.275	78.509	51.2123	60.9167	44.181	34.4953	50.977			GCAGACAGGTATGGTCCTGC	1.2217	1.15198	0.993049	0.971325	0.928414	0.976602	0.996844	1.03922
	Target 10	28.1213	78.0423	77.696	69.8823	74.3663	54.7373	54.8903	61.8983			GCAGACAAATATGGTCCTGC	1.40416	1.27789	1.08867	1.04207	0.94842	0.991511	0.931226	1.0807
	Target 11	40.4867	83.4577	84.3527	61.583	65.8157	58.0773	55.1713	71.8887			GCAGACAAGCATGGTCCTGC	1.1543	1.11496	1.07178	1.06524	0.912254	0.967339	0.960781	1.06546
	Target 12	35.3963	83.713	86.827	63.6773	69.613	56.731	56.7187	68.9133			GCAGACAAGTGTGGTCCTGC	0.875253	1.12606	1.0581	0.87902	0.947076	0.87415	0.847004	0.949767
	Target 13	19.6493	73.64	65.214	26.1847	33.8557	23.1387	36.5103	52.102			GCAGACAAGTACGGTCCTGC	1.12438	0.956903	0.951856	1.14569	1.01362	0.993066	0.898227	0.909251
	Target 14	33.047	81.9403	78.5667	57.8593	59.3543	45.4273	58.4607	70.7573			GCAGACAAGTATAGTCCTGC	1.01456	1.0333	0.951789	1.03885	1.00659	0.94726	0.910113	0.903298
	Target 15	16.1977	64.016	65.3087	44.8473	52.7857	33.749	34.6867	41.912			GCAGACAAGTATGATCCTGC	1.11435	1.05987	0.964398	0.867191	0.757451	0.639805	0.486252	0.848865
	Target 16	39.78	79.9427	79.1183	62.542	68.179	47.6513	47.897	66.794			GCAGACAAGTATGGCCCTGC	1.12806	1.05358	0.946203	0.850889	0.715801	0.573529	0.509018	0.855539
	Target 17	35.6107	81.5303	80.3607	40.406	48.2393	39.7783	50.4563	65.252			GCAGACAAGTATGGTTCTGC	1.8633	1.22503	1.01108	1.07342	0.710709	1.04555	1.02274	1.12383
	Target 18	15.316	70.5137	63.8553	29.957	47.3283	26.7473	25.8253	27.8683			GCAGACAAGTATGGTCTTGC	1.59846	1.16431	1.00558	1.0262	0.939991	1.09429	1.12833	1.13253
	Target 19	25.1753	75.05	75.4657	37.8893	43.0297	36.3743	41.172	60.5737			GCAGACAAGTATGGTCCCGC	1.64869	1.17606	0.94653	0.991537	0.878541	1.02628	1.02828	1.03713
	Target 20	25.664	76.47	75.7837	38.7473	46.038	36.4773	48.066	65.3873			GCAGACAAGTATGGTCCTAC	1.64785	1.14794	0.989956	1.02605	0.949847	1.06523	1.06887	1.0939
	Target 21	20.945	63.3233	70.916	51.4693	56.218	42.818	58.625	57.0183			GCAGACAAGTATGGTCCTGT	1.50366	1.09388	0.95469	1.02514	0.902029	0.93321	0.982316	0.92572
	Target 22	33.9327	79.642	87.1903	86.7537	87.5133	75.121	67.958	75.155			ATAGACAAGTATGGTCCTGC	1.98127	1.22049	0.637064	0.882511	1.08416	1.06705	0.901763	0.50357
	Target 23	19.1173	62.1977	66.732	64.5283	66.0783	56.7017	63.6023	49.2393			GTGGACAAGTATGGTCCTGC	2.56787	1.28861	0.915394	1.10705	0.965703	1.1847	1.24631	1.14799
	Target 24	38.1217	77.987	82.8883	66.69	64.6523	48.3303	57.811	61.015			GCGAACAAGTATGGTCCTGC	2.17152	1.03408	0.539707	1.08168	0.953023	1.06171	0.886553	0.723386
	Target 25	23.37	74.681	69.61	50.779	61.346	46.127	47.0113	53.6273			GCAGGTAAGTATGGTCCTGC	1.23723	0.876986	0.540714	0.672386	0.598227	0.742798	0.673442	0.837688
	Target 26	47.638	80.7583	63.5573	49.675	49.487	39.352	56.445	63.679			GCAGACGGGTATGGTCCTGC	0.92951	0.838498	0.57143	0.726139	0.626822	0.803999	0.867738	0.976004
	Target 27	42.074	79.1237	68.848	52.7277	58.5763	48.0037	48.348	62.0567			GCAGACAAACATGGTCCTGC	1.22827	1.27421	0.871599	0.992559	0.697615	0.416392	0.255718	0.607486
	Target 28	44.8193	80.0557	70.399	54.258	60.8557	42.2493	55.545	63.593			GCAGACAAGTGCGGTCCTGC	0.968102	1.02194	0.782099	0.870006	0.751367	0.341244	0.147402	0.337785
	Target 29	26.5183	72.2803	61.8003	35.1187	42.7	31.925	43.143	54.937			GCAGACAAGTATAATCCTGC	1.29972	1.06476	0.805546	0.73573	0.574357	0.481511	0.0459453	0.754966
	Target 30	18.5707	71.3453	69.7013	53.409	54.0673	36.384	45.736	51.746			GCAGACAAGTATGGCTCTGC	0.81872	0.829933	0.491034	0.512071	0.351853	0.297267	0.305564	0.563678
	Target 31	25.798	63.5617	64.6137	44.8867	47.745	29.2887	51.301	53.319			GCAGACAAGTATGGTCTCGC	1.24156	0.945375	0.621828	0.631942	0.521177	0.533174	0.597816	0.792589
	Target 32	41.824	77.004	82.93	71.465	74.682	51.417	60.2727	70.252			GCAGACAAGTATGGTCCTAT	0.818653	0.917172	0.533923	0.490485	0.408655	0.322314	0.50894	0.62769
	Target 33	33.472	66.0853	71.9657	58.759	62.1783	42.0357	57.2653	54.1127			ATGGACAAGTATGGTCCTGC	1.76564	0.868291	0.5291	0.889388	0.755497	0.868583	0.821554	0.631551
	Target 34	31.9283	74.206	74.2063	59.2313	62.2867	44.389	48.9123	61.1933			GTGAACAAGTATGGTCCTGC	1.08	0.500936	0.162185	0.630947	0.509623	0.477151	0.313857	0.218059
												GCGAGCAAGTATGGTCCTGC	1.90379	0.695322	0.442543	0.938348	0.767652	0.791699	0.540456	0.585303
	Average	31.3326	75.9691	74.8588	55.8819	60.6927	46.6519	51.6051	61.3993			GCAGATGGGTATGGTCCTGC	1.03633	1.06092	0.760781	0.711343	0.703669	0.578236	0.407674	0.546577
												GCAGACAAACGTGGTCCTGC	0.287885	0.504797	0.0780496	0.0475862	0.0543956	0.014765	0.00782271	0.0140874
												GCAGACAAGTACAATCCTGC	0.395194	0.552519	0.384493	0.351862	0.258726	0.132552	0.00823739	0.19873
												GCAGACAAGTATGGCTTTGC	0.137131	0.254009	0.0557281	0.0674597	0.0380096	0.0349241	0.0175923	0.0549226
												GCAGACAAGTATGGTCCCAT	0.0387763	0.0813901	0.0181577	0.0184596	0.0130552	0.0160014	0.0109293	0.0238201
												ATGAACAAGTATGGTCCTGC	0.656938	0.305997	0.12744	0.42562	0.350095	0.336486	0.233402	0.145746
												GTGAGCAAGTATGGTCCTGC	0.835807	0.349544	0.152636	0.513863	0.391566	0.35838	0.254059	0.167252
												GCAGGTGGGTATGGTCCTGC	0.73029	0.646236	0.211286	0.321261	0.248549	0.163608	0.0662365	0.114479
												GCAGACAAACGCGGTCCTGC	0.0364835	0.212685	0.0134777	0.00615321	0.00440933	0.00334056	0.00325419	0.00283681
												GCAGACAAGTATAACTCTGC	0.0156812	0.0102886	0.00337047	0.00661122	0.00514223	0.00483008	0.00553845	0.00407613
												GCAGACAAGTATGGTCTCAT	0.0199488	0.0128758	0.00732436	0.00816446	0.00643524	0.00516269	0.00480046	0.0101704
												ATGAGCAAGTATGGTCCTGC	0.692032	0.296507	0.106298	0.396879	0.340353	0.305264	0.22553	0.152159
												GTGAGTAAGTATGGTCCTGC	0.159724	0.0772696	0.0185648	0.125341	0.0651508	0.0435864	0.0296813	0.0309718
												GCAGATGGACATGGTCCTGC	0.201998	0.19495	0.0357488	0.021659	0.0134067	0.0120969	0.0105709	0.0130755
												GCAGACAAGTGCAACCCTGC	0.0133382	0.00324142	0.00301369	0.00404904	0.00222254	0.00409255	0.00463881	0.00411593
												GCAGACAAGTATGGTTTCAT	0.010376	0.00299169	0.00196016	0.00313967	0.00337254	0.00337672	0.00352128	0.00290503

## Sheet: SupFig4
Sup. Fig. 4. a,b - base editing and indel values
Target site	Base edited		nABE, no enrichment	nABE, transfection enrichment	nABE, BEAR enrichment
HEK site 1	A6	A to G editing	0.0655333	0.0822667	0.103833
		InDel	0.0059	0.00723333	0.00743333
HEK site 2	A5	A to G editing	0.685133	0.825267	0.9027
		InDel	0.00296667	0.00463333	0.00426667
HEK site 3	A6	A to G editing	0.348533	0.435067	0.507233
		InDel	0.00203333	0.00236667	0.0024
CCR5	A8	A to G editing	0.208567	0.274767	0.393633
		InDel	0.000466667	0.000633333	0.00103333
SCN5a	A6	A to G editing	0.203133	0.280467	0.3679
		InDel	0.00116667	0.00146667	0.00173333
Sup. Fig. 4a - p values
0.277				0.066				0.001				0.04				0.03
	0.099				0.006				0.002				0.001				0
0.032				0.023				0				0.002				0.008
nABE, no enrichment	nABE, transfection enrichment	nABE, BEAR enrichment		nABE, no enrichment	nABE, transfection enrichment	nABE, BEAR enrichment		nABE, no enrichment	nABE, transfection enrichment	nABE, BEAR enrichment		nABE, no enrichment	nABE, transfection enrichment	nABE, BEAR enrichment		nABE, no enrichment	nABE, transfection enrichment	nABE, BEAR enrichment
HEK site 1				HEK site 2				HEK site 3				CCR5				SCN5a
Sup. Fig. 4b - p values
0.784				0.178				0.721				0.61				0.833
	0.988				0.839				0.998				0.266				0.877
0.681				0.354				0.653				0.109				0.181
nABE, no enrichment	nABE, transfection enrichment	nABE, BEAR enrichment		nABE, no enrichment	nABE, transfection enrichment	nABE, BEAR enrichment		nABE, no enrichment	nABE, transfection enrichment	nABE, BEAR enrichment		nABE, no enrichment	nABE, transfection enrichment	nABE, BEAR enrichment		nABE, no enrichment	nABE, transfection enrichment	nABE, BEAR enrichment
HEK site 1				HEK site 2				HEK site 3				CCR5				SCN5a

## Sheet: SupFig7
SupFig7a
	nABE	e-ABE	HF-ABE	Hypa-ABE	Hypa(R661A)-ABE				nCBE	e-CBE	HF-CBE	Hypa-CBE	Hypa(R661A)-CBE	HEF-CBE
Ontarget	44	27	36	34	27			Ontarget	24	27	16	17	13	11
1MM1	74	17	27	36	27			1MM1	80	36	55	69	62	45
1MM2	93	11	15	39	20			1MM2	99	40	58	62	43	35
1MM3	83	10	22	27	24			1MM3	92	47	60	61	69	110
1MM4	39	4	4	4	5			1MM4	60	11	17	12	15	24
1MM5	80	27	29	35	20			1MM5	88	54	59	67	92	124
1MM6	73	40	51	39	19			1MM6	73	69	71	57	45	62
1MM7	76	58	64	42	22			1MM7	95	95	104	81	93	109
1MM8	81	67	58	56	30			1MM8	59	73	71	79	71	80
1MM9	47	9	13	8	5			1MM9	60	22	25	16	18	22
1MM10	54	24	28	21	10			1MM10	43	50	72	28	27	38
1MM11	76	81	73	73	58			1MM11	64	86	120	109	90	89
1MM12	13	6	10	7	6			1MM12	19	24	46	19	20	31
1MM13	31	15	30	18	11			1MM13	38	47	81	66	47	52
1MM14	12	6	5	5	5			1MM14	18	14	19	23	18	19
1MM15	5	5	5	5	5			1MM15	10	11	30	17	15	19
1MM16	5	4	5	4	4			1MM16	7	9	17	13	13	19
1MM17	13	9	16	11	12			1MM17	19	32	65	48	50	38
1MM18	27	15	13	10	6			1MM18	28	33	51	37	33	64
1MM19	4	7	7	6	6			1MM19	8	8	19	13	17	16
1MM20	8	10	26	17	10			1MM20	28	32	26	20	22	20
2MM1	36	5	4	9	5			2MM1	64	18	14	21	16	16
2MM2	39	6	7	7	7			2MM2	81	31	48	28	28	32
2MM3	4	6	4	4	6			2MM3	16	11	13	11	12	23
2MM5	29	5	5	5	5			2MM5	48	11	13	10	11	12
2MM7	79	17	20	12	6			2MM7	85	54	22	22	22	26
2MM9	15	6	4	4	5			2MM9	29	7	9	7	14	12
2MM11	11	6	7	7	5			2MM11	22	21	15	10	11	12
2MM13	3	4	3	4	5			2MM13	6	5	8	7	10	13
2MM15	3	5	4	4	5			2MM15	6	6	8	8	9	13
2MM17	5	6	4	4	5			2MM17	7	6	9	9	11	13
2MM19	4	7	3	4	5			2MM19	6	5	9	9	11	13
Supfig 7b
	nABE	e-ABE	HF-ABE	Hypa-ABE	Hypa(R661A)-ABE	evo-ABE			nCBE	e-CBE	HF-CBE	Hypa-CBE	Hypa(R661A)-CBE	evo-CBE	HEF-CBE
Ontarget	79	70	77	78	72	45		Ontarget	49	56	41	42	21	18	18
1MM1	88	45	69	77	68	9		1MM1	112	64	71	79	86	26	58
1MM2	98	26	49	72	57	6		1MM2	109	53	68	84	72	25	45
1MM3	102	35	43	59	49	30		1MM3	116	66	63	57	65	93	117
1MM4	89	5	12	9	6	3		1MM4	92	20	31	21	24	10	35
1MM5	104	72	67	75	55	87		1MM5	112	86	79	70	100	117	168
1MM6	107	93	100	95	72	16		1MM6	95	82	97	81	93	31	94
1MM7	105	101	97	99	79	30		1MM7	113	90	84	77	100	65	147
1MM8	93	91	91	91	83	32		1MM8	93	83	97	101	85	46	93
1MM9	91	48	68	69	41	5		1MM9	102	69	86	75	39	11	55
1MM10	94	76	84	85	64	8		1MM10	93	81	96	91	62	18	72
1MM11	98	99	97	97	95	65		1MM11	101	94	104	113	81	70	125
1MM12	100	95	84	87	70	25		1MM12	110	94	88	85	84	88	125
1MM13	90	74	84	84	74	60		1MM13	102	88	110	95	73	69	84
1MM14	86	39	52	53	24	4		1MM14	89	64	69	58	44	17	61
1MM15	63	24	41	37	16	3		1MM15	56	59	66	38	29	7	30
1MM16	65	52	68	57	47	3		1MM16	67	72	65	54	41	11	40
1MM17	98	82	77	81	54	7		1MM17	113	96	70	62	42	17	76
1MM18	79	52	53	54	27	4		1MM18	78	64	47	43	33	11	44
1MM19	78	56	74	70	59	5		1MM19	82	68	70	55	43	15	51
1MM20	65	37	58	56	49	4		1MM20	66	73	68	57	43	12	32
2MM1	75	5	7	32	18	3		2MM1	104	24	24	44	28	10	24
2MM2	85	3	15	28	16	7		2MM2	105	31	60	52	53	33	62
2MM3	33	2	4	7	4	4		2MM3	52	15	20	17	14	9	31
2MM5	82	19	32	33	13	3		2MM5	102	43	38	37	14	14	18
2MM7	101	74	71	74	35	8		2MM7	118	79	66	64	51	21	61
2MM9	79	6	7	9	3	3		2MM9	106	20	14	12	6	8	9
2MM11	108	105	95	99	85	29		2MM11	129	110	95	95	67	48	137
2MM13	24	3	4	3	2	3		2MM13	26	9	9	7	7	7	9
2MM15	3	2	2	2	2	3		2MM15	3	3	4	4	6	7	7
2MM17	2	2	2	2	2	3		2MM17	3	3	4	4	5	8	6
2MM19	6	2	7	6	3	3		2MM19	10	4	9	6	8	8	8
Supfig 7c
	nABE	e-ABE	HF-ABE	Hypa-ABE	Hypa(R661A)-ABE	evo-ABE			nCBE	e-CBE	HF-CBE	Hypa-CBE	Hypa(R661A)-CBE	evo-CBE	HEF-CBE
Ontarget	67	38	33	46	31	20		Ontarget	30	27	8	10	12	17	15
1MM1	78	11	23	50	27	12		1MM1	80	38	54	60	49	29	40
1MM2	90	6	17	47	24	9		1MM2	93	35	82	58	66	30	41
1MM3	81	8	53	46	42	49		1MM3	87	71	89	55	89	77	60
1MM4	53	3	7	5	6	7		1MM4	73	18	49	29	31	19	28
1MM5	87	16	55	48	53	44		1MM5	98	90	86	53	92	62	73
1MM6	95	44	42	44	29	16		1MM6	103	80	92	55	64	34	54
1MM7	89	41	49	43	38	28		1MM7	129	112	98	74	101	64	92
1MM8	84	62	60	62	41	28		1MM8	97	89	118	79	106	70	105
1MM9	68	8	14	12	7	7		1MM9	98	35	107	47	59	20	57
1MM10	83	37	35	58	28	15		1MM10	86	80	97	64	80	34	66
1MM11	66	17	19	18	11	9		1MM11	85	59	95	55	62	32	66
1MM12	74	37	74	66	51	26		1MM12	70	87	133	98	103	56	73
1MM13	81	42	58	64	42	9		1MM13	93	89	99	80	99	22	103
1MM14	42	6	9	7	7	7		1MM14	52	29	52	40	39	16	42
1MM15	51	14	19	28	11	6		1MM15	55	41	83	55	60	21	64
1MM16	67	31	34	34	25	18		1MM16	83	72	128	88	95	62	78
1MM17	37	4	8	7	7	9		1MM17	51	26	70	34	42	15	40
1MM18	37	5	7	6	6	7		1MM18	41	24	47	31	35	11	26
1MM19	15	7	8	8	6	7		1MM19	30	22	38	24	26	11	26
1MM20	19	6	9	8	6	6		1MM20	24	17	49	28	26	10	24
2MM1	16	4	4	5	4	7		2MM1	24	10	35	30	21	12	21
2MM2	27	3	11	8	10	9		2MM2	37	23	90	68	59	35	36
2MM3	4	3	4	3	4	7		2MM3	10	12	40	31	23	12	29
2MM5	24	4	7	4	5	9		2MM5	25	12	63	38	33	12	24
2MM7	67	7	12	10	9	7		2MM7	43	44	106	61	76	32	64
2MM9	26	4	4	3	4	7		2MM9	26	6	25	16	11	8	9
2MM11	18	4	5	3	3	6		2MM11	16	7	30	19	15	7	9
2MM13	4	3	4	3	5	8		2MM13	6	6	22	15	12	6	11
2MM15	5	3	5	3	4	6		2MM15	7	6	21	16	12	7	11
2MM17	2	3	4	3	5	9		2MM17	5	7	19	14	11	8	8
2MM19	3	4	4	3	4	7		2MM19	6	5	22	15	14	7	12
